# Supplementary material for: Endothelial-derived FABP4 constitutes the majority of basal circulating hormone and regulates lipolysis-driven insulin secretion
Source: JCI Insight. 2023 Jul 24;8(14):e164642. doi: 10.1172/jci.insight.164642 (PMC10443803; doi:10.1172/jci.insight.164642)
Supplement: Supporting data values [file jciinsight-8-164642-s216.xls]

## Sheet: Fig1A
Figure 1A
Perirenal adipose FABP4/tubulin western quantfication
	WT						Arbitrary Units FABP4/tubulin
	2	3	6	1	7		Avg	Stdev	SEM
	1.029	1.626	1.087	0.471	0.787		1	0.42588	0.190459
	Adipo-KO						Arbitrary Units FABP4/tubulin
	9	10	11	12	13	15	Avg	Stdev	SEM
	0.048	0.06	0.068	0.053	0.031	0.081	0.0568333	0.0171979	0.007021
	Endo-KO						Arbitrary Units FABP4/tubulin
	17	19	20	21	22	23	Avg	Stdev	SEM
	1.899	1.086	0.743	0.897	0.722	0.893	1.04	0.440769	0.179943
	Total-KO						Arbitrary Units FABP4/tubulin
	25	27	28	29	31		Avg	Stdev	SEM
	0	0	0	0	0		0	0	0

## Sheet: Fig1B
Figure 1B
Perirenal adipose FABP4/tubulin western quantfication WT vs. Myeloid-KO
	WT					Arbitrary Units FABP4/tubulin
	1	2	3	4	5	Avg	Stdev	SEM
	0.617	0.925	1.836	0.547	1.075	1	0.515278	0.230439
	Myeloid-KO					Arbitrary Units FABP4/tubulin
	6	7	8	9	10	Avg	Stdev	SEM
	1.004	0.79	2.591	0.544	1.91	1.3678	0.856599	0.383083

## Sheet: Fig1D
Figure 1D
Adipocyte FABP4/tubulin western quantfication
	WT					Arbitrary Units FABP4/tubulin
	1	2	3	5	6	Avg	Stdev	SEM
	0.7974	0.9643	0.8122	1.5984	0.8277	1	0.341086	0.152539
	Adipo-KO					Arbitrary Units FABP4/tubulin
	9	10	11	13	15	Avg	Stdev	SEM
	0.0046	0.0368	0.0297	0.0898	0.0212	0.03642	0.0321671	0.0143856
	Endo-KO					Arbitrary Units FABP4/tubulin
	17	19	21	22	23	Avg	Stdev	SEM
	2.5579	0.7396	1.5646	0.6713	0.8732	1.28132	0.797191	0.356514
	Total-KO					Arbitrary Units FABP4/tubulin
	29					Avg	Stdev	SEM
	0.0008

## Sheet: Fig2A
Figure 2A
Endothelial cell FABP4/tubulin western quantfication
	WT
	1	4
Arbitrary Units FABP4/tubulin	1.31666	0.683338
	Adipo-KO
	5	6
Arbitrary Units FABP4/tubulin	1.54329	0.961874
	Endo-KO
	2	3
Arbitrary Units FABP4/tubulin	0	0

## Sheet: Fig3A
Figure 3A
Plasma FABP4 levels in lean WT, Adipo-KO, Endo-KO, and Total-KO male mice
																																															FABP4 (ng/mL)
WT	072117 - 1	072117 - 2	072117 - 3	072117 - 4	072117 - 5	072117 - 6	072117 - 7	072117 - 8	071618 - 12	071618 - 13	071618 - 19	071618 - 20	071618 - 21	071618 - 22	071618 - 23	071618 - 24	071618 - 26	071618 - 27	071618 - 28	071618 - 1	071618 - 4	071618 - 5	071618 - 8	111518 - 7868	111518 - 7870	111518 - 7876	111518 - 8083	111518 - 8086	111518 - 8079	111518 - 8080	013119 - 1	013119 - 2	013119 - 3	013119 - 4	013119 - 5	013119 - 6	013119 - 7	013119 - 8	042919 - 1	042919 - 2	042919 - 3	042919 - 4	042919 - 5	042919 - 6	042919 - 7	042919 - 8	Avg	Stdev	SEM
	34.096	66.067	43.788	69.994	66.067	43.073	80.479	89.4	111	84.6	166.7	107.5	108.6	219*	139.8	394.8*	157.3	115.1	40.1	75.4	81.2	104	26.7	58.6	98.9	74.1	67.7	61.8	73.9	66.3	53.7	178.7	69.7	60.5	65.3	*308.5	56.3	70.7	143.85	163.35	41.58	143.92	149.47	59.98	70.38	104.19	87.0671	39.319	5.9961
																																		FABP4 (ng/mL)
Adipo-KO	072117 - 9	072117 - 10	072117 - 11	072117 - 12	072117 - 13	072117 - 14	072117 - 15	072117 - 16	071618 - 9	071618 - 10	071618 - 11	071618 - 14	071618 - 15	071618 - 16	071618 - 17	071618 - 18	071618 - 25	013119 - 9	013119 - 10	013119 - 11	013119 - 12	013119 - 13	013119 - 14	013119 - 15	013119 - 16	042919 - 9	042919 - 10	042919 - 11	042919 - 12	042919 - 13	042919 - 14	042919 - 15	042919 - 16	Avg	Stdev	SEM
	44.498	87.752	74.135	42.354	62.051	63.916	80.195	*17.93	126.3	93.7	26.7	53.1	76.9	117.4	180.3	143.4	225.1*	69.1	46.6	50.5	71	351*	61.9	52.8	65.1	83.79	205.87*	88.28	113.17	67.61	100.27	36.93	61.84	77.2962	33.7704	6.27101
																																				FABP4 (ng/mL)
Endo-KO	072117 - 17	072117 - 18	072117 - 19	072117 - 20	072117 - 21	072117 - 22	072117 - 23	072117 - 24	071618 - 6	071618 - 3	071618 - 6	071618 - 7	111518 - 7869	111518 - 7871	111518 - 7872	111518 - 7873	111518 - 7877	111518 - 8084	111518 - 8085	013119 -17	013119 -18	013119 -19	013119 -20	013119 -21	013119 -22	013119 -23	013119 -24	042919 - 17	042919 - 18	042919 - 19	042919 - 20	042919 - 21	042919 - 22	042919 - 23	042919 - 24	Avg	Stdev	SEM
	5.535	3.756	18.342	15.114	17.249	43.518*	44.708*	48.032*	6.4	15.6	4.7	5.6	10.9	8.3	9.4	40.2*	10.4	10.5	12.9	11.6	60.6*	11.1	27.7	22.1	43.4*	32.4	16.6	8.56	21.45	4.24	3.91	5.87	6.91	3.41	1.52	11.4506	7.57114	1.40593
																									FABP4 (ng/mL)
Total-KO	072117 - 25	072117 - 26	072117 - 27	072117 - 28	072117 - 29	072117 - 30	072117 - 31	072117 - 32	013119 - 25	013119 - 26	013119 - 27	013119 - 28	013119 - 29	013119 - 30	013119 - 31	013119 - 32	042919 - 25	042919 - 26	042919 - 27	042919 - 28	042919 - 29	042919 - 30	042919 - 31	042919 - 32	Avg	Stdev	SEM
	1.64	0.887	0	0	0	1.078	1.534	2.226	2.1	7.6*	1.9	1.3	1.4	0.6	1.8	1.3	0.23	0.25	0.21	0.22	0.21	0.3	0.48	0.21	0.86413	0.749199	0.156219
*outlier
* excluded due to possible assay error

## Sheet: Fig3B
Figure 3B
Plasma FABP4 levels in WT vs Myeloid-KO
	WT																FABP4 (ng/mL)
	092520 1	092521 2	092521 3	092521 4	092521 5	092521 6	092521 7	092521 8	120921 9	120921 10	120921 11	120921 12	120921 13	120921 14	120921 15	120921 16	Avg	Stdev	SEM
	61.681	125.205	89.175	22.099	79.934	51.729	85.582	80.489	16.483	90.477	165.023	73.028	121.773	75.724	120.711	174.054	89.5729	43.87	10.9675
	Myeloid-KO																FABP4 (ng/mL)
	092521 9	092521 10	092521 11	092521 12	092521 13	092521 14	092521 15	092521 16	120921 1	120921 2	120921 3	120921 4	120921 5	120921 6	120921 7	120921 8	Avg	Stdev	SEM
	77.045	42.976	46.604	88.897	78.272	4.809	119.043	37.545	87.251	114.6	67.542	82.123	197.076	51.943	41.775	99.785	77.3304	44.1206	11.0302

## Sheet: Fig3C
Figure 3C
Plasma FABP5 levels in WT, Adipo-KO, Endo-KO, Total-KO
	WT								FABP5 (ng/mL)
	1	2	3	4	5	6	7	8	Avg	Stdev	SEM
	62.961	56.45	97.857	115.881	50.227	25.514	3.577	1.358	51.7281	41.2952	14.6001
	Adipo-KO								FABP5 (ng/mL)
	9	10	11	12	13	14	15	16	Avg	Stdev	SEM
	39.867	69.323	59.144	89.287	63.301	71.892	32.233	156.211	72.6573	38.264	13.5284
	Endo-KO								FABP5 (ng/mL)
	17	18	19	20	21	22	23	24	Avg	Stdev	SEM
	87.664	50.516	91.677	79.877	94.176	8.311	107.315	88.235	75.9714	31.8227	11.251
	Total-KO								FABP5 (ng/mL)
	25	26	27	28	29	30	31	32	Avg	Stdev	SEM
	96.784	73.675	70.447	144.949	79.396	112.619	124.639	101.972	100.56	26.1571	9.24794

## Sheet: Fig4A
Figure 4A
FABP4 responses to isoproterenol-induced lipolysis
WT
Time (min)	072117 1	072117 2	072117 3	072117 4	072117 5	072117 6	072117 7	072117 8	082316 3	082316 4	082316 6	082316 8	082316 9	082316 13	082316 16	082316 24	082316 25	082316 27	031715 1	031715 2	031715 5	031715 6	031715 7	031715 9	031715 10	031715 11	031715 12	012216 11	012216 12	012216 13	012216 14	012216 15	012216 16	012216 17	012216 18	012216 19	012216 20	012916 11	012916 12	012916 13	012916 14	012916 15	012916 17	012916 18	012916 19	012916 20	013119 1	013119 2	013119 3
0	34.096	66.067	43.788	69.994	66.067	43.073	80.479	89.4	113.623	140.255	164.908	98.801	103.162	22.667	83.174	287.373	90.052	112.092	19.73	102.61	115.21	100.3	85.558	72.049	98.3	173.18	93.4	333.339*	288.449	285.147	248.848	230.59	184.481	329.793*	264.334	259.068		168.724	259.386	123.804	114.456	151.648	141.308	143.66	91.794	242.645	53.7	178.7	69.7
15	95.975	339.243	284.672	199.201	1074.466*	220.428	207.054	338.356	358.858	941.178*	607.132	420.224	422.688	455.256	655.113	896.326	466.009	614.387	573.38	357.47		1115.43*	455.97	556.309	413	889.09	397.6	800.251	498.24	397.209	412.637		544.978	527.741	646.745	521.761	388.87	588.099	331.492	308.365	214.674	285.31	850.794	329.761	357.704	494.877	149.7	383.9	109.6
30	352.901	389.599	413.673	414.51	1652.609*	220.428	245.901	377.194	258.446	427.196	285.699	393.596	395.681	476.582	940.513	524.684	404.545	1063.588*	540.59	284.95	617.88	1126.58*	535.545	564.522	422.3	810.81	394.5	593.786	381.576	343.447	403.246	756.072	467.409	366.508	364.277	565.636	243.451	464.386	267.188	276.801	174.407	191.368	913.285	172.952	353.151	440.314	241.6	340.4	322.4
60	249.038	460.162	423.292	685.816	765.13	349.457	243.411	202.53	580.931	1001.8*	349.67	271.651	292.536	286.614	577.395	857.146	549.992	850.382	298.84	256.3	572.24	966.38*	461.799	501.119	479.6	800.23	373		420.109	456.382	247.25	361.94	498.3	371.694	348.436	689.319	329.279	313.778	228.675	293.676	174.758	142.302	921.407		276.514	195.754	337	525	78
Adipo-KO																																									FABP4 ng/mL
Time (min)	012916 1	012916 2	012916 3	012916 4	012916 5	012916 6	012916 7	012916 8	012916 9	012916 10	082316 16	082316 18	082316 19	082316 20	082316 21	082316 22	082316 23	082316 26	031715 4	031715 8	031715 13	031715 14	031715 15	031715 16	072117 9	072117 10	072117 11	072117 12	072117 13	072117 14	072117 15	072117 16	013119 9	013119 10	013119 11	013119 12	013119 13	013119 14	013119 15	013119 16	Avg	Stdev	SEM
0	119.236	95.134	49.02	58.038	48.51	24.896	124.074	101.824	211.706	105.63	113.841	95.767	63.859	83.922	79.893	174.68	134.218	123.683	152.915	84.128	148.97	153.1	133.73	127.67	44.498	87.752	74.135	42.354	62.051	63.916	80.195	17.93*	69.1	46.6	50.5	71	351.3*	61.9	52.8	65.1	91.588	42.0622	6.82339
15	231.523	349.33	154.22	269.436	252.438	117.319	202.723	274.219	183.492	302.095	295.397	672.152*	435.911	654.726*	273.732	296.301	356.578	159.84	236.435	167.514	196.59	264.04	296.36	281.11	152.348	68.975	105.437	230.53	123.477	277.627	118.429	96.662	104.9	87.5	305.1	139.5	159.5	270.1	233.8	93.4	214.839	88.4687	14.3515
30	161.48	304.392	126.179	242.405	227.129	91.676	106.476	110.848	129.827	225.775	235.397	334.858	413.914*	183.703	70.2	123.893	204.178	225.885	194.813	175.173	194.55	268.58	290.19	272.47	108.067	95.423	279.671	107.418	110.007	204.544	616.698*	78.354	183	99.6	111.7	134.7	251.7	77.7	175.1	298.7	179.362	74.9124	12.1524
60	210.781	221.032	68.994	250.472	242.405	82.699	75.478	173.906	119.618	234.897	263.962	222.934	350.32	266.766	152.644	171.841	227.848	457.346*	217.604	95.085	191.83	272.31	278.26	376	247.327	207.071	80.029	74.207	263.668	317.641	294.618	61.202	83	142	133	64	246	151	143	339	195.242	87.9214	14.0787
Endo-KO																																			FABP4 ng/mL
Time (min)	072117 17	072117 18	072117 19	072117 20	072117 21	072117 22	072117 23	082316 1	082316 2	082316 5	082316 7	082316 10	082316 11	082316 12	082316 14	082316 15	012216 1	012216 2	012216 3	012216 4	012216 5	012216 6	012216 7	012216 8	012216 9	012216 10	013119 17	013119 18	013119 19	013119 20	013119 21	013119 22	013119 23	013119 24	Avg	Stdev	SEM
0	5.535	3.756	18.342	15.114	17.249	43.518	44.708	0	0	141.647*	0	0	0	6.065	0	0	46.652	163.448*	88.466	61.629	29.027	26.978	46.91	65.474	53.089	52.901	11.6	60.6	11.1	27.7	22.1	43.4	32.4	16.6	26.591	24.1501	4.26918
15	38.234	17.661	58.738	98.436	143.134	101.974	244.054	469.627	338.192	301.856	586.888*	232.296	150.663	281.881	107.667	135.232	252.113	691.57*	398.883	333.471	106.319	122.034	173.09	182.371	146.803	302.881	379.3	172.3	135.8	235.2	140.6	138.8	117.1	92.4	192.16	110.857	19.5968
30	50.828	36.679	81.418	232.427	198.143	134.151	281.552	535.065	378.086	268.307	464.13	247.015	266.126	393.179	178.13	223.402	343.715	718.905*	386.268	329.12	262.239	516.911	284.391	520.47	193.877	417.387	318.6	131.9	137.3	167.6	170.5	178.4	240.8	195.2	265.555	131.898	22.9605
60	59.976	32.676	120.363	192.835	162.166	359.211	283.937	1059.241*	655.089*	426.556	426.556	196.782	100.74	367.526	116.89	172.379	282.545	659.106*	421.245	352.904	160.316	386.545	206.527	310.23	209.019	390.256	525	162	148	166	142	147	129	416	244.296	130.133	23.3725
Total-KO									FABP4 ng/mL
Time (min)	072117 25	072117 26	072117 27	072117 28	072117 29	072117 30	072117 31	072117 32	Avg	Stdev	SEM
0	1.64	0.887	0	0	0	1.078	1.534	2.226	0.920625	0.859093	0.303735
15	0.523	0	0	0.678	3.943	3.049	0.602	1.64	1.30438	1.46471	0.517855
30	2.677	3.692	2.934	2.807	4.282	2.317	3.461	3.222	3.174	0.627285	0.221779
60	1.618	0	4.21	2.976	3.342	3.538	5.24	2.5	2.928	1.60389	0.567059
*Outliers
* excluded due to possible assay error
empty cells are no sample or no reading obtained for sample
[truncated: 8 more columns]

## Sheet: Fig4B
Figure 4B
Baseline-corrected FABP4 responses to isoproterenol-induced lipolysis
WT																																					no baseline reading
Time (min)	072117 1	072117 2	072117 3	072117 4	072117 5	072117 6	072117 7	072117 8	082316 3	082316 4	082316 6	082316 8	082316 9	082316 13	082316 16	082316 24	082316 25	082316 27	031715 1	031715 2	031715 5	031715 6	031715 7	031715 9	031715 10	031715 11	031715 12	012216 11	012216 12	012216 13	012216 14	012216 15	012216 16	012216 17	012216 18	012216 19	012216 20	012916 11	012916 12	012916 13	012916 14	012916 15	012916 17	012916 18	012916 19	012916 20	013119 1	013119 2	013119 3
0	0	0	0	0	0	0	0	0	0	0	0	0	0	0	0	0	0	0	0	0	0	0	0	0	0	0	0	0	0	0	0	0	0	0	0	0		0	0	0	0	0	0	0	0	0	0	0	0
15	61.879	273.176	240.884	129.207	1008.399*	177.355	126.575	248.956	245.235	800.923*	442.224	321.423	319.526	432.589	571.939	608.953	375.957	502.295	553.65	254.86		1015.13*	370.412	484.26	314.7	715.91	304.2	466.912	209.791	112.062	163.789		360.497	197.948	382.411	262.693		419.375	72.106	184.561	100.218	133.662	709.486	186.101	265.91	252.232	96	205.2	39.9
30	318.805	323.532	369.885	344.516	1586.542*	177.355	165.422	287.794	144.823	286.941	120.791	294.795	292.519	453.915	857.339	237.311	314.493	951.496*	520.86	182.34	502.67	1026.28*	449.987	492.473	324	637.63	301.1	260.447	93.127	58.3	154.398	525.482	282.928	36.715	99.943	306.568		295.662	7.802	152.997	59.951	39.72	771.977	29.292	261.357	197.669	187.9	161.7	252.7
60	214.942	394.095	379.504	615.822	699.063	306.384	162.932	113.13	467.308	861.545*	184.762	172.85	189.374	263.947	494.221	569.773	459.94	738.29	279.11	153.69	457.03	866.08*	376.241	429.07	381.3	627.05	279.6		131.66	171.235	-1.598	131.35	313.819	41.901	84.102	430.251		145.054	-30.711	169.872	60.302	-9.346	780.099*		184.72	-46.891	283.3	346.3	8.3
Adipo-KO																																					baseline reading was outlier				FABP4 ng/mL
Time (min)	012916 1	012916 2	012916 3	012916 4	012916 5	012916 6	012916 7	012916 8	012916 9	012916 10	082316 16	082316 18	082316 19	082316 20	082316 21	082316 22	082316 23	082316 26	031715 4	031715 8	031715 13	031715 14	031715 15	031715 16	072117 9	072117 10	072117 11	072117 12	072117 13	072117 14	072117 15	072117 16	013119 9	013119 10	013119 11	013119 12	013119 13	013119 14	013119 15	013119 16	Avg	Stdev	SEM
0	0	0	0	0	0	0	0	0	0	0	0	0	0	0	0	0	0	0	0	0	0	0	0	0	0	0	0	0	0	0	0	0	0	0	0	0		0	0	0	0	0	0
15	112.287	254.196	105.2	211.398	203.928	92.423	78.649	172.395	-28.214	196.465	181.556	576.385*	372.052	570.804*	193.839	121.621	222.36	36.157	83.52	83.386	47.62	110.94	162.63	153.44	107.85	-18.777	31.302	188.176	61.426	213.711	38.234	78.732	35.8	40.9	254.6	68.5		208.2	181	28.3	126.643	87.0567	14.312
30	42.244	209.258	77.159	184.367	178.619	66.78	-17.598	9.024	-81.879	120.145	121.556	239.091	350.055*	99.781	-9.693	-50.787	69.96	102.202	41.898	91.045	45.58	115.48	156.46	144.8	63.569	7.671	205.536	65.064	47.956	140.628	536.503*	60.424	113.9	53	61.2	63.7		15.8	122.3	233.6	86.7524	75.541	12.4189
60	91.545	125.898	19.974	192.434	193.895	57.803	-48.596	72.082	-92.088	129.267	150.121	127.167	286.461	182.844	72.751	-2.839	93.63	333.663*	64.689	10.957	42.86	119.21	144.53	248.33	202.829	119.319	5.894	31.853	201.617	253.725	214.423	43.272	13.9	95.4	82.5	-7		89.1	90.2	273.9	105.102	90.5401	14.6875
Endo-KO																																			FABP4 ng/mL
Time (min)	072117 17	072117 18	072117 19	072117 20	072117 21	072117 22	072117 23	082316 1	082316 2	082316 5	082316 7	082316 10	082316 11	082316 12	082316 14	082316 15	012216 1	012216 2	012216 3	012216 4	012216 5	012216 6	012216 7	012216 8	012216 9	012216 10	013119 17	013119 18	013119 19	013119 20	013119 21	013119 22	013119 23	013119 24	Avg	Stdev	SEM
0	0	0	0	0	0	0	0	0	0	0	0	0	0	0	0	0	0	0	0	0	0	0	0	0	0	0	0	0	0	0	0	0	0	0	0	0	0
15	32.699	13.905	40.396	83.322	125.885	58.456	199.346	469.627*	338.192	160.209	586.888*	232.296	150.663	275.816	107.667	135.232	205.461	528.122*	310.417	271.842	77.292	95.056	126.18	116.897	93.714	249.98	367.7	111.7	124.7	207.5	118.5	95.4	84.7	75.8	151.191	91.9355	16.5121
30	45.293	32.923	63.076	217.313	180.894	90.633	236.844	535.065*	378.086	126.66	464.13	247.015	266.126	387.114	178.13	223.402	297.063	555.457*	297.802	267.491	233.212	489.933	237.481	454.996	140.788	364.486	307	71.3	126.2	139.9	148.4	135	208.4	178.6	226.115	122.134	21.5904
60	54.441	28.92	102.021	177.721	144.917	315.693	239.229	1059.241*	655.089*	284.909	426.556	196.782	100.74	361.461	116.89	172.379	235.893	495.658	332.779	291.275	131.289	359.567	159.617	244.756	155.93	337.355	513.4	101.4	136.9	138.3	119.9	103.6	96.6	399.4	221.134	129.208	22.841
Total-KO									FABP4 ng/mL
Time (min)	072117 25	072117 26	072117 27	072117 28	072117 29	072117 30	072117 31	072117 32	Avg	Stdev	SEM
0	0	0	0	0	0	0	0	0	0	0	0
15	-1.117	-0.887	0	0.678	3.943	1.971	-0.932	-0.586	0.38375	1.7712	0.626215
30	1.037	2.805	2.934	2.807	4.282	1.239	1.927	0.996	2.25338	1.15792	0.409385
60	-0.022	-0.887	4.21	2.976	3.342	2.46	3.706	0.274	2.00738	1.93323	0.683499
*Outliers
[truncated: 8 more columns]

## Sheet: Fig4C
Figure 4C
AUC of baseline-corrected FABP4 responses to isoproterenol-induced lipolysis
WT	072117 1	072117 2	072117 3	072117 4	072117 5	072117 6	072117 7	072117 8	082316 3	082316 4	082316 6	082316 8	082316 9	082316 13	082316 16	082316 24	082316 25	082316 27	031715 1	031715 2	031715 5	031715 6	031715 7	031715 9	031715 10	031715 11	031715 12	012216 11	012216 12	012216 13	012216 14	012216 15	012216 16	012216 17	012216 18	012216 19	012216 20	012916 11	012916 12	012916 13	012916 14	012916 15	012916 17	012916 18	012916 19	012916 20	013119 1	013119 2	013119 3
	11325	17289	17628	18927	61309*	11247	8065	11907	13947	31393	12123	14047	14215	20661	35283	23020	19615	40017	24211	10231	21936	51309*	21325	24781	17730	34491	15532	12864	7217	5561	5907	17735	16481	4424	9246	17292		15119	1531	8759	3757	2812	39713	3451	12640	7797	9917	11911	6409
																																								AUC baseline-corr FABP4 ng/mLXmin
Adipo-KO	012916 1	012916 2	012916 3	012916 4	012916 5	012916 6	012916 7	012916 8	012916 9	012916 10	082316 16	082316 18	082316 19	082316 20	082316 21	082316 22	082316 23	082316 26	031715 4	031715 8	031715 13	031715 14	031715 15	031715 16	072117 9	072117 10	072117 11	072117 12	072117 13	072117 14	072117 15	072117 16	013119 9	013119 10	013119 11	013119 12	013119 14	013119 15	013119 16	Avg	Stdev	SEM
	4008	10410	3614	10206	9986	3756	2089	3870	3647	7589	7710	15933*	17754*	13550	3822	2472	6314	7847	3166	3464	2383	6051	8128	9285	6090	2162	5183	4764	5025	10176	15861*	3190	3308	3237	6434	2377	4815	6820	9789	5742.69	2949.95	491.658
																																			AUC baseline-corr FABP4 ng/mLXmin
Endo-KO	072117 17	072117 18	072117 19	072117 20	072117 21	072117 22	072117 23	082316 1	082316 2	082316 5	082316 7	082316 10	082316 11	082316 12	082316 14	082316 15	012216 1	012216 2	012216 3	012216 4	012216 5	012216 6	012216 7	012216 8	012216 9	012216 10	013119 17	013119 18	013119 19	013119 20	013119 21	013119 22	013119 23	013119 24	Avg	Stdev	SEM
	2326	1383	3555	8805	8132	7651	11908	34972*	23406	9527	25645	11994	9759	18269	7376	9641	13304	27854	16348	14465	8376	17843	9630	15662	6912	17011	20124	4801	6764	8335	6915	6023	7409	11147	11463.6	6479	1127.85
*outliers
[truncated: 8 more columns]

[truncated: 40 more sheets: Fig4D, Fig4E, Fig4F, Fig4G, Fig4H, Fig4I, Fig4J, Fig5A, Fig5B, Fig5C, Fig5D, Fig5E, Fig5F, Fig5G, Fig5H, Fig6A, Fig6B, Fig6C, Fig6D, Fig6E …]
